# Supplementary material for: HIV-1 Nef synergizes with APOL1-G1 to induce nephrocyte cell death in HIV-related kidney diseases
Source: Dis Model Mech. 2025 Aug 1;18(7):dmm052178. doi: 10.1242/dmm.052178 (PMC12352291; doi:10.1242/dmm.052178)
Supplement: Dataset 1. Statistics. [file dmm-18-052178-Dataset1.xlsx]

## Sheet: stats-zhu et al APOL1+HIV-1 Nef
Zhu et al.
HIV-1 Nef synergizes with APOL1 in cytotoxicity
Supplementary File 1
Fig. 1B
1. Data normality using Shapiro-Wilk test
	control	nef	APOL1-G0	APOL1-G0+nef	APOL1-G1	APOL1-G1+nef
	0.007592	0.1138	0.05155	0.001322	0.5221	0.03526
2. Nonnormal distributed data were analysed by Kruskal-Wallis H-test followed by a Dunn's test
	control	nef	APOL1-G0	APOL1-G0+nef	APOL1-G1	APOL1-G1+nef
control		0.1636	0.02073	6.796e-08	6.796e-08	6.796e-08
nef			0.3793	6.796e-08	6.796e-08	6.796e-08
APOL1-G0				6.796e-08	6.796e-08	6.796e-08
APOL1-G0+nef					0.06787	6.796e-08
APOL1-G1						6.796e-08
APOL1-G1+nef
Fig. 1C
1. Data normality using Shapiro-Wilk test
	control	nef	APOL1-G0	APOL1-G0+nef	APOL1-G1	APOL1-G1+nef
	0.2901	0.3443	0.001406	0.04777	0.5807	0.9028
2. Nonnormal distributed data were analysed by Kruskal-Wallis H-test followed by a Dunn's test
	control	nef	APOL1-G0	APOL1-G0+nef	APOL1-G1	APOL1-G1+nef
control		0.8817	0.2733	6.796e-08	6.796e-08	6.796e-08
nef			0.08585	9.173e-08	6.796e-08	6.796e-08
APOL1-G0				6.796e-08	6.796e-08	6.796e-08
APOL1-G0+nef					6.796e-08	6.796e-08
APOL1-G1						3.416e-07
APOL1-G1+nef
Fig. 1E
1. Data normality using Shapiro-Wilk test
	control	nef	APOL1-G0	APOL1-G0+nef	APOL1-G1	APOL1-G1+nef
	0.761	0.09826	0.2365	0.006315	0.6352	0.2929
2. Nonnormal distributed data were analysed by Kruskal-Wallis H-test followed by a Dunn's test
	control	nef	APOL1-G0	APOL1-G0+nef	APOL1-G1	APOL1-G1+nef
control		0.525	0.7353	3.416e-07	0.003057	6.796e-08
nef			0.1017	0.0001159	0.5792	1.235e-07
APOL1-G0				4.54e-06	0.007113	6.796e-08
APOL1-G0+nef					0.0001294	2.041e-05
APOL1-G1						6.796e-08
APOL1-G1+nef
Fig. 1F
1. Data normality using Shapiro-Wilk test
	control	nef	APOL1-G0	APOL1-G0+nef	APOL1-G1	APOL1-G1+nef
	0.2962	0.8897	0.01694	0.3802	0.753	0.009549
2. Nonnormal distributed data were analysed by Kruskal-Wallis H-test followed by a Dunn's test
	control	nef	APOL1-G0	APOL1-G0+nef	APOL1-G1	APOL1-G1+nef
control		0.3685	0.3909	1.607e-07	9.897e-08	6.467e-08
nef			0.03716	7.158e-08	6.79e-08	6.403e-08
APOL1-G0				6.179e-08	6.304e-08	6.403e-08
APOL1-G0+nef					0.002621	6.25e-08
APOL1-G1						5.405e-06
APOL1-G1+nef
Fig. 3B
1. Data normality using Shapiro-Wilk test
	control	nef	APOL1-G0	APOL1-G0+nef	APOL1-G1	APOL1-G1+nef
	0.387	0.4493	0.2761	0.3107	0.2679	0.9102
2. Normal distributed data were analysed by One-way ANOVA test
	control	nef	APOL1-G0	APOL1-G0+nef	APOL1-G1	APOL1-G1+nef
control		0.9883	0.9409	1	0.9869	1
nef			0.9998	0.9786	1	0.9842
APOL1-G0				0.9137	0.9998	0.9287
APOL1-G0+nef					0.9764	1
APOL1-G1						0.9824
APOL1-G1+nef
Fig. 3D
1. Data normality using Shapiro-Wilk test
	control	nef	APOL1-G0	APOL1-G0+nef	APOL1-G1	APOL1-G1+nef
	0.8672	0.3342	0.2227	0.0001903	0.04896	0.7264
2. Nonnormal distributed data were analysed by Kruskal-Wallis H-test followed by a Dunn's test
	control	nef	APOL1-G0	APOL1-G0+nef	APOL1-G1	APOL1-G1+nef
control		0.0006868	0.1199	6.796e-08	6.796e-08	6.796e-08
nef			0.03152	9.173e-08	6.796e-08	6.796e-08
APOL1-G0				6.796e-08	6.796e-08	6.796e-08
APOL1-G0+nef					1.657e-07	6.796e-08
APOL1-G1						7.898e-08
APOL1-G1+nef
Fig. 3F
1. Data normality using Shapiro-Wilk test
	control	nef	APOL1-G0	APOL1-G0+nef	APOL1-G1	APOL1-G1+nef
	0.09008	0.3154	0.006711	0.08964	0.83	0.2706
2. Nonnormal distributed data were analysed by Kruskal-Wallis H-test followed by a Dunn's test
	control	nef	APOL1-G0	APOL1-G0+nef	APOL1-G1	APOL1-G1+nef
control		0.4249	0.1017	6.796e-08	6.796e-08	6.796e-08
nef			0.2616	6.796e-08	6.796e-08	6.796e-08
APOL1-G0				6.796e-08	6.796e-08	6.796e-08
APOL1-G0+nef					0.0005091	6.796e-08
APOL1-G1						1.065e-07
APOL1-G1+nef
Fig. 4B
1. Data normality using Shapiro-Wilk test
	control	nef	APOL1-G0	APOL1-G0+nef	APOL1-G1	APOL1-G1+nef
	0.764	0.3692	0.7155	0.1823	0.1154	0.002191
2. Nonnormal distributed data were analysed by Kruskal-Wallis H-test followed by a Dunn's test
	control	nef	APOL1-G0	APOL1-G0+nef	APOL1-G1	APOL1-G1+nef
control		6.61e-05	6.796e-08	6.796e-08	6.796e-08	6.796e-08
nef			6.796e-08	6.796e-08	6.796e-08	6.796e-08
APOL1-G0				6.796e-08	6.796e-08	6.796e-08
APOL1-G0+nef					0.001349	6.796e-08
APOL1-G1						6.796e-08
APOL1-G1+nef
Fig. 4D
1. Data normality using Shapiro-Wilk test
	control	nef	APOL1-G0	APOL1-G0+nef	APOL1-G1	APOL1-G1+nef
	0.01101	0.1721	0.1752	0.003465	0.6602	0.2916
2. Nonnormal distributed data were analysed by Kruskal-Wallis H-test followed by a Dunn's test
	control	nef	APOL1-G0	APOL1-G0+nef	APOL1-G1	APOL1-G1+nef
control		2.96e-07	6.796e-08	6.796e-08	6.796e-08	6.796e-08
nef			6.796e-08	6.796e-08	6.796e-08	6.796e-08
APOL1-G0				2.218e-07	6.796e-08	6.796e-08
APOL1-G0+nef					6.796e-08	6.796e-08
APOL1-G1						9.173e-08
APOL1-G1+nef
Fig. 4F
1. Data normality using Shapiro-Wilk test
	control	mTOR-IR	APOL1-G0+nef	APOL1-G0+nef+mTOR-IR	APOL1-G1+nef	APOL1-G1+nef+mTOR-IR
	0.348	0.2762	0.5025	0.2106	0.6482	0.01711
2. Nonnormal distributed data were analysed by Kruskal-Wallis H-test followed by a Dunn's test
	control	mTOR-IR	APOL1-G0+nef	APOL1-G0+nef+mTOR-IR	APOL1-G1+nef	APOL1-G1+nef+mTOR-IR
control		6.796e-08	1.431e-07	0.0004601	6.796e-08	3.499e-06
mTOR-IR			0.000161	6.796e-08	0.01234	3.069e-06
APOL1-G0+nef				7.948e-07	2.69e-06	0.009786
APOL1-G0+nef+mTOR-IR					6.796e-08	0.003639
APOL1-G1+nef						3.416e-07
APOL1-G1+nef+mTOR-IR
Fig. 5B
1. Data normality using Shapiro-Wilk test
	control	nef	APOL1-G0	APOL1-G0+nef	APOL1-G1	APOL1-G1+nef
	0.2629	0.7965	0.2105	0.6274	0.739	0.0672
2. Nonnormal distributed data were analysed by Kruskal-Wallis H-test followed by a Dunn's test
	control	nef	APOL1-G0	APOL1-G0+nef	APOL1-G1	APOL1-G1+nef
control		6.796e-08	3.939e-07	6.796e-08	6.796e-08	6.796e-08
nef			6.796e-08	6.796e-08	6.796e-08	6.796e-08
APOL1-G0				6.796e-08	6.796e-08	6.796e-08
APOL1-G0+nef					0.006557	6.796e-08
APOL1-G1						6.796e-08
APOL1-G1+nef
Fig. 5D
1. Data normality using Shapiro-Wilk test
	control	nef	APOL1-G0	APOL1-G0+nef	APOL1-G1	APOL1-G1+nef
	0.08452	0.03162	0.3593	0.06689	0.07733	0.6065
2. Nonnormal distributed data were analysed by Kruskal-Wallis H-test followed by a Dunn's test
	control	nef	APOL1-G0	APOL1-G0+nef	APOL1-G1	APOL1-G1+nef
control		6.796e-08	6.796e-08	6.796e-08	6.796e-08	6.796e-08
nef			0.8817	6.796e-08	6.796e-08	6.796e-08
APOL1-G0				6.796e-08	6.796e-08	6.796e-08
APOL1-G0+nef					1.431e-07	1.6e-05
APOL1-G1						6.796e-08
APOL1-G1+nef
Fig. 5F
1. Data normality using Shapiro-Wilk test
	control	nef	APOL1-G0	APOL1-G0+nef	APOL1-G1	APOL1-G1+nef
	0.0002462	0.003477	0.0001889	0.007885	0.07036	0.2896
2. Nonnormal distributed data were analysed by Kruskal-Wallis H-test followed by a Dunn's test
	control	nef	APOL1-G0	APOL1-G0+nef	APOL1-G1	APOL1-G1+nef
control		0.346	0.9405	4.64e-08	4.654e-08	4.688e-08
nef			0.4177	5.492e-08	5.508e-08	5.548e-08
APOL1-G0				4.681e-08	4.695e-08	4.73e-08
APOL1-G0+nef					0.242	6.094e-07
APOL1-G1						1.477e-06
APOL1-G1+nef

## Sheet: Sheet1
								0	A	B	C	D	E	F
								A	0	6.796e-08	1.431e-07	0.0004601	6.796e-08	3.499e-06
								B	1.019e-06	0	0.000161	6.796e-08	0.01234	3.069e-06
								C	2.146e-06	0.002415	0	7.948e-07	2.69e-06	0.009786
								D	0.006901	1.019e-06	1.192e-05	0	6.796e-08	0.003639
								E	1.019e-06	0.1852	4.035e-05	1.019e-06	0	3.416e-07
								F	5.249e-05	4.604e-05	0.1468	0.05458	5.123e-06	0
								p(Monte Carlo)	0.1223	0.0794	0.0849	0.0841	0.496	0.3602
								Chi^2	4.8	2	0.8	4.4	1.2	1.6
								p(normal)	0.02846	0.1573	0.37109	0.035939	0.27332	0.2059
								Chi^2 OK (N>20)	YES	YES	YES	YES	YES	YES
								Anderson-Darling A	1.088	0.3552	0.4368	1.346	0.3314	0.3552
								p(normal)	0.005737	0.4243	0.2676	0.001249	0.4836	0.4243
